# Supplementary material for: Mental Health Conditions, Including Depression and Stress, Are Associated with Increased Odds of Gastric Cancer—Insights into the Role of Diet: A Case-Control Study
Source: Nutrients. 2023 Nov 30;15(23):4981. doi: 10.3390/nu15234981 (PMC10708069; doi:10.3390/nu15234981)
Supplement: Supplementary file 1 [file nutrients-15-04981-s001.zip]

Archive with 1 entries (1 files):
- nutrients-2675503-supplementary.pdf
